# Supplementary material for: Comparative real-world study of apalutamide and darolutamide in Japanese patients with non-metastatic castration-resistant prostate cancer
Source: BMC Urol. 2025 Sep 26;25:235. doi: 10.1186/s12894-025-01919-z (PMC12465178; doi:10.1186/s12894-025-01919-z)
Supplement: Supplementary file 3 — Additional file 3. Studies on ARPIs in Japanese patients with nmCRPC. Abbreviations: n, number of cases; ARPI, androgen receptor pathway inhibitors; nmCRPC, nonmetastatic castration-resistant prostate cancer; MFS, metastasis-free survival; PSA, prostate-specific antigen; TRAEs, treatment-related adverse events; APA, apalutamide; DARO, darolutamide; ENZ, enzalutamide; ABI, abirateron acetate; OS, overall survival; PSADT, prostate-specific antigen doubling time; PSA at initiation, prostate-specific antigen level at treatment initiation; CRPC, castration-resistant prostate cancer; NR, not reached. [file 12894_2025_1919_MOESM3_ESM.xlsx]

## Sheet: Sheet1
Additional file 3.
Study	n	ARPIs (n)	MFS (Median, months)	PSA response rate (≥ 50% / ≥ 90%) (%)	TRAEs (%)	Key Findings
Fujita et al. 2024	178	APA (-)	74			・ARPIs improve MFS and OS. ・PSADT is associated with poor prognosis.
		DARO (-)
		ENZ (-)
		ABI (-)
Takahara et al. 2024	160	APA (22)	26			・Time to CRPC and PSA at initiation predict OS.
		DARO (20)
		ENZ (90)
		ABI (28)
Fujiwara et al. 2024	127	APA (12)	42	APA: 75.0 / 41.7	APA: 75.0	・APA has high TRAEs rate. ・PSA at initiation predicts poor OS.
		DARO (17)		DARO: 75.0 / 17.6	DARO: 17.6
		ENZ (72)		ENZ: 86.1 / 47.2	ENZ: 31.9
		ABI (26)		ABI:57.7 / 42.3	ABI: 23.1
Hara et al. 2024	191	APA (54)	APA: NR	APA: 75.9 / 42.6	APA: 27.8 (Rash)	・APA and ENZ show comparable efficacy.
		ENZ (137)	ENZ: 80.0	ENZ: 74.5 / 48.9	ENZ: 26.3 (Fatigue)
Miyake et al. 2020	127	APA (12)	NR			・PSA at initiation and PSADT are associated with poor prognosis
		ENZ (72)
Matsumoto et al. 2024	145	APA (8)				・PSADT and PSA at initiation predict MFS and OS.
		DARO (24)
		ENZ (66)
		ABI (4)
Hara et al. 2025	102	APA (37)				・PSA at initiation is associated with poor prognosis.
		DARO (28)
		ENZ (80)
Sakamoto et al. 2024	450	APA (47)				・PSADT is an optimal cutoff for prognosis.
		DARO (47)
		ENZ (121)
		ABI (49)
Our study	67	APA (32)	APA: 34.5	APA:71.9 / 43.8	APA: 75.0	・No significant differences in efficacy. APA has significantly more TRAEs. ・PSA at initiation and PSA response rate are associated with poor prognosis.
		DARO (35)	DARO: NR	DARO: 62.9 / 40.0	DARO: 25.7
